# Supplementary material for: A double ovulation protocol for Xenopus laevis produces doubled fertilisation yield and moderately transiently elevated corticosterone levels without loss of egg quality
Source: PLoS One. 2024 Jul 19;19(7):e0299179. doi: 10.1371/journal.pone.0299179 (PMC11259257; doi:10.1371/journal.pone.0299179)
Supplement: S1 Appendix — (XLSX) [file pone.0299179.s001.xlsx]

## Sheet: All Xenopus Data
Chip ID	Photo ID	Initial weight	Tank Number	Ovulation Group	Cycle Number	Egg Count (1)	Fertilisation Rate % (1)	Pre-Ovulation Assay (1)	Post-Ovulation Assay (1)	Assay Ratio (1)	Egg Count (2)	Fertilisation Rate % (2)	Pre-Ovulation Assay (2)	Post-Ovulation Assay (2)	Assay Ratio (2)
958000012063124	53	102.3	1	Single	1	-	-	-	-	-	NA	NA	NA	NA	NA
958000012063124	53	102.3	1	Single	2	3764	ND	976	3184	3	NA	NA	NA	NA	NA
958000012063124	53	102.3	1	Single	3	3885	33	1206	2019	2	NA	NA	NA	NA	NA
958000012063124	53	102.3	1	Single	4	0	ND	1610	1728	1	NA	NA	NA	NA	NA
958000012063124	53	102.3	1	Single	5	0	ND	1294	1727	1	NA	NA	NA	NA	NA
958000012063124	53	102.3	1	Single	6	0	ND	741	1264	2	NA	NA	NA	NA	NA
958000012063124	53	102.3	1	Single	7	5221	2	5318	2998	1	NA	NA	NA	NA	NA
958000012069910	7	104	1	Double	1	-	-	-	-	-	-	-	-	-	-
958000012069910	7	104	1	Double	2	3470	ND	2149	1995	1	0	ND	1674	1462	1
958000012069910	7	104	1	Double	3	1103	88	614	2300	4	0	ND	873	1275	1
958000012069910	7	104	1	Double	4	3451	0	887	2449	3	302	0	1064	2102	2
958000012069910	7	104	1	Double	5	2133	43	1038	2056	2	112	0	727	1003	1
958000012069910	7	104	1	Double	6	559	100	624	2849	5	5271	100	545	1209	2
958000012069910	7	104	1	Double	7	5682	1	2381	2710	1	2817	20	1828	2883	2
958000012063163	57	115.6	1	Double	1	-	-	-	-	-	-	-	-	-	-
958000012063163	57	115.6	1	Double	2	732	ND	1412	2432	2	0	ND	ND	ND	ND
958000012063163	57	115.6	1	Double	3	1467	ND	684	1987	3	2791	92	1276	7078	6
958000012063163	57	115.6	1	Double	4	789	ND	1963	2615	1	4046	30	1491	4340	3
958000012063163	57	115.6	1	Double	5	617	ND	1277	1778	1	303	1	1914	1314	1
958000012063163	57	115.6	1	Double	6	0	ND	1189	1722	1	5007	100	1507	2329	2
958000012063163	57	115.6	1	Double	7	1443	ND	1884		1	4623	38	1884	2241	1
958000012067161	58	115.9	1	Single	1	-	-	-	-	-	NA	NA	NA	NA	NA
958000012067161	58	115.9	1	Single	2	3916	ND	1570	2369	2	NA	NA	NA	NA	NA
958000012067161	58	115.9	1	Single	3	0	ND	761	1386	2	NA	NA	NA	NA	NA
958000012067161	58	115.9	1	Single	4	0	ND	794	1922	2	NA	NA	NA	NA	NA
958000012067161	58	115.9	1	Single	5	0	ND	1677	1361	1	NA	NA	NA	NA	NA
958000012067161	58	115.9	1	Single	6	2422	100	637	2223	3	NA	NA	NA	NA	NA
958000012067161	58	115.9	1	Single	7	5494	0	2509	ND	ND	NA	NA	NA	NA	NA
958000012063148	62	135.4	1	Single	1	-	-	-	-	-	NA	NA	NA	NA	NA
958000012063148	62	135.4	1	Single	2	1958	ND	1600	1988	1	NA	NA	NA	NA	NA
958000012063148	62	135.4	1	Single	3	0	ND	610	1416	2	NA	NA	NA	NA	NA
958000012063148	62	135.4	1	Single	4	0	ND	1256	2060	2	NA	NA	NA	NA	NA
958000012063148	62	135.4	1	Single	5	698	ND	ND	1082	ND	NA	NA	NA	NA	NA
958000012063148	62	135.4	1	Single	6	0	ND	645	932	1	NA	NA	NA	NA	NA
958000012063148	62	135.4	1	Single	7	648	ND	1700	3033	2	NA	NA	NA	NA	NA
958000012063859	10	135.5	1	Double	1	-	-	-	-	-	-	-	-		-
958000012063859	10	135.5	1	Double	2	3418	ND	526	1861	4	2417	0	1914	2427	1
958000012063859	10	135.5	1	Double	3	2100	ND	1464	1845	1	0	ND	1512	1251	1
958000012063859	10	135.5	1	Double	4	0	ND	1461	2956	2	5117	0	1020	1442	1
958000012063859	10	135.5	1	Double	5	0	ND	882	2252	3	1631	5	ND	1006	ND
958000012063859	10	135.5	1	Double	6	0	ND	947	1295	1	3262	100	403	1027	3
958000012063859	10	135.5	1	Double	7	0	ND	2580	1055	0	136	ND	1407	3162	2
958000012066780	72	157.6	1	Double	1	-	-	-	-	-	-	-	-	-	-
958000012066780	72	157.6	1	Double	2	1966	ND	1301	2208	2	1147	0	2306	3779	2
958000012066780	72	157.6	1	Double	3	2742	ND	4184	1586	0	2578	92	781	2825	4
958000012066780	72	157.6	1	Double	4	0	ND	588	3541	6	3740	33	1367	3255	2
958000012066780	72	157.6	1	Double	5	0	ND	2392	925	0	2803	8	621	1686	3
958000012066780	72	157.6	1	Double	6	1331	100	677	1840	3	3838	100	3316	7540	2
958000012066780	72	157.6	1	Double	7	2272	0	2562	1900	1	3286	0	2701	2604	1
958000012062596	71	172.6	1	Single	1	-	-	-	-	-	NA	NA	NA	NA	NA
958000012062596	71	172.6	1	Single	2	0	ND	2392	2034	1	NA	NA	NA	NA	NA
958000012062596	71	172.6	1	Single	3	5165	ND	817	1938	2	NA	NA	NA	NA	NA
958000012062596	71	172.6	1	Single	4	3167	34	1905	5334	3	NA	NA	NA	NA	NA
958000012062596	71	172.6	1	Single	5	3875	1	534	706	1	NA	NA	NA	NA	NA
958000012062596	71	172.6	1	Single	6	7917	100	663	1295	2	NA	NA	NA	NA	NA
958000012062596	71	172.6	1	Single	7	1284	78	1908	3202	2	NA	NA	NA	NA	NA
958000012062928	76	105.3	2	Single	1	-	-	-	-	-	NA	NA	NA	NA	NA
958000012062928	76	105.3	2	Single	2	1568	ND	1301	2363	2	NA	NA	NA	NA	NA
958000012062928	76	105.3	2	Single	3	3136	1	924	1659	2	NA	NA	NA	NA	NA
958000012062928	76	105.3	2	Single	4	0	ND	4039	1256	0	NA	NA	NA	NA	NA
958000012062928	76	105.3	2	Single	5	4007	1	300	1431	5	NA	NA	NA	NA	NA
958000012062928	76	105.3	2	Single	6	1517	ND	ND	2319	ND	NA	NA	NA	NA	NA
958000012062928	76	105.3	2	Single	7	Dead	Dead	Dead	Dead	Dead	NA	NA	NA	NA	NA
958000012067117	28	105.5	2	Double	1	-	-	-	-	-	2975	ND	755	1249	2
958000012067117	28	105.5	2	Double	2	241	55	1871	1518	1	3414	0	1640	2011	1
958000012067117	28	105.5	2	Double	3	1787	ND	733	1206	2	1037	ND	3502	2091	1
958000012067117	28	105.5	2	Double	4	2224	ND	1681	1253	1	Dead	Dead	Dead	Dead	Dead
958000012067117	28	105.5	2	Double	5	Dead	Dead	Dead	Dead	Dead	Dead	Dead	Dead	Dead	Dead
958000012067117	28	105.5	2	Double	6	Dead	Dead	Dead	Dead	Dead	Dead	Dead	Dead	Dead	Dead
958000012067117	28	105.5	2	Double	7	Dead	Dead	Dead	Dead	Dead	Dead	Dead	Dead	Dead	Dead
958000012064862	80	116.7	2	Double	1	-	-	-	-	-	2459	5	421	1047	2
958000012064862	80	116.7	2	Double	2	Dead	Dead	Dead	Dead	Dead	Dead	Dead	Dead	Dead	Dead
958000012064862	80	116.7	2	Double	3	Dead	Dead	Dead	Dead	Dead	Dead	Dead	Dead	Dead	Dead
958000012064862	80	116.7	2	Double	4	Dead	Dead	Dead	Dead	Dead	Dead	Dead	Dead	Dead	Dead
958000012064862	80	116.7	2	Double	5	Dead	Dead	Dead	Dead	Dead	Dead	Dead	Dead	Dead	Dead
958000012064862	80	116.7	2	Double	6	Dead	Dead	Dead	Dead	Dead	Dead	Dead	Dead	Dead	Dead
958000012064862	80	116.7	2	Double	7	Dead	Dead	Dead	Dead	Dead	Dead	Dead	Dead	Dead	Dead
958000012064506	5	117.4	2	Single	1	-	-	-	-	-	NA	NA	NA	NA	NA
958000012064506	5	117.4	2	Single	2	677	ND	2875	2523	1	NA	NA	NA	NA	NA
958000012064506	5	117.4	2	Single	3	0	ND	1032	847	1	NA	NA	NA	NA	NA
958000012064506	5	117.4	2	Single	4	4517	ND	1088	1856	2	NA	NA	NA	NA	NA
958000012064506	5	117.4	2	Single	5	3608	ND	338	367	1	NA	NA	NA	NA	NA
958000012064506	5	117.4	2	Single	6	5241	100	768	2009	3	NA	NA	NA	NA	NA
958000012064506	5	117.4	2	Single	7	991	ND	1781	2823	2	NA	NA	NA	NA	NA
958000012064037	63	132.7	2	Single	1	2475	ND	243	ND	ND	NA	NA	NA	NA	NA
958000012064037	63	132.7	2	Single	2	487	ND	2136	2896	1	NA	NA	NA	NA	NA
958000012064037	63	132.7	2	Single	3	0	ND	610	2798	5	NA	NA	NA	NA	NA
958000012064037	63	132.7	2	Single	4	5411	ND	867	1368	2	NA	NA	NA	NA	NA
958000012064037	63	132.7	2	Single	5	6454	3	303	1387	5	NA	NA	NA	NA	NA
958000012064037	63	132.7	2	Single	6	7294	ND	4261	1215	0	NA	NA	NA	NA	NA
958000012064037	63	132.7	2	Single	7	7018	25	2000	1640	1	NA	NA	NA	NA	NA
958000012062737	8	133.5	2	Double	1	-	-	-	-	-	5837	0	377	2178	6
958000012062737	8	133.5	2	Double	2	4638	17	2104	2129	1	557	0	2162	2809	1
958000012062737	8	133.5	2	Double	3	3340	0	904	1995	2	1780	ND	612	4924	8
958000012062737	8	133.5	2	Double	4	2433	ND	933	1223	1	1296	ND	869	3633	4
958000012062737	8	133.5	2	Double	5	2537	0	1163	943	1	1428	0	903	2742	3
958000012062737	8	133.5	2	Double	6	3706	100	1178	2549	2	219	ND	1340	3705	3
958000012062737	8	133.5	2	Double	7	4541	0	2257	1730	1	0	ND	1614	1389	1
958000012067051	47	150	2	Double	1	-	-	-	-	-	5024	0	578	1497	3
958000012067051	47	150	2	Double	2	4407	64	1427	2917	2	0	ND	4565	5130	1
958000012067051	47	150	2	Double	3	3058	0	2172	1699	1	2584	0	635	6251	10
958000012067051	47	150	2	Double	4	2707	ND	1230	1465	1	1253	ND	1151	4088	4
958000012067051	47	150	2	Double	5	2894	1	408	1394	3	2800	1	875	4794	5
958000012067051	47	150	2	Double	6	3024	100	ND	2877	ND	2225	ND	1531	3448	2
958000012067051	47	150	2	Double	7	2527	0	1108	4272	4	3431	22	1856	6197	3
958000012070289	56	154.5	2	Single	1	0	ND	ND	1138	ND	NA	NA	NA	NA	NA
958000012070289	56	154.5	2	Single	2	6001	22	2221	3113	1	NA	NA	NA	NA	NA
958000012070289	56	154.5	2	Single	3	5165	ND	702	1898	3	NA	NA	NA	NA	NA
958000012070289	56	154.5	2	Single	4	473	ND	1170	3302	3	NA	NA	NA	NA	NA
958000012070289	56	154.5	2	Single	5	Dead	Dead	Dead	Dead	Dead	NA	NA	NA	NA	NA
958000012070289	56	154.5	2	Single	6	Dead	Dead	Dead	Dead	Dead	NA	NA	NA	NA	NA
958000012070289	56	154.5	2	Single	7	Dead	Dead	Dead	Dead	Dead	NA	NA	NA	NA	NA
958000012061322	30	105.5	3	Single	1	3957	ND	1122	2423	2	NA	NA	NA	NA	NA
958000012061322	30	105.5	3	Single	2	2853	0	1230	1855	2	NA	NA	NA	NA	NA
958000012061322	30	105.5	3	Single	3	0	ND	1704	1538	1	NA	NA	NA	NA	NA
958000012061322	30	105.5	3	Single	4	642	ND	612	1279	2	NA	NA	NA	NA	NA
958000012061322	30	105.5	3	Single	5	1395	0	1545	2096	1	NA	NA	NA	NA	NA
958000012061322	30	105.5	3	Single	6	1432	ND	810	1482	2	NA	NA	NA	NA	NA
958000012061322	30	105.5	3	Single	7	3357	1	2845	3135	1	NA	NA	NA	NA	NA
958000012065889	26	106.3	3	Double	1	6246	93	2915	1793	1	250	0	915	2569	3
958000012065889	26	106.3	3	Double	2	Dead	Dead	Dead	Dead	Dead	Dead	Dead	Dead	Dead	Dead
958000012065889	26	106.3	3	Double	3	Dead	Dead	Dead	Dead	Dead	Dead	Dead	Dead	Dead	Dead
958000012065889	26	106.3	3	Double	4	Dead	Dead	Dead	Dead	Dead	Dead	Dead	Dead	Dead	Dead
958000012065889	26	106.3	3	Double	5	Dead	Dead	Dead	Dead	Dead	Dead	Dead	Dead	Dead	Dead
958000012065889	26	106.3	3	Double	6	Dead	Dead	Dead	Dead	Dead	Dead	Dead	Dead	Dead	Dead
958000012065889	26	106.3	3	Double	7	Dead	Dead	Dead	Dead	Dead	Dead	Dead	Dead	Dead	Dead
958000012063118	48	117.5	3	Double	1	0	ND	1990	2569	1	1854	0	2899	4011	1
958000012064400	64	117.5	3	Single	1	3664	0	3515	5176	1	NA	NA	NA	NA	NA
958000012063118	48	117.5	3	Double	2	Dead	Dead	Dead	Dead	Dead	Dead	Dead	Dead	Dead	Dead
958000012064400	64	117.5	3	Single	2	2715	0	1514	3152	2	NA	NA	NA	NA	NA
958000012063118	48	117.5	3	Double	3	Dead	Dead	Dead	Dead	Dead	Dead	Dead	Dead	Dead	Dead
958000012064400	64	117.5	3	Single	3	3444	1	1028	1713	2	NA	NA	NA	NA	NA
958000012063118	48	117.5	3	Double	4	Dead	Dead	Dead	Dead	Dead	Dead	Dead	Dead	Dead	Dead
958000012064400	64	117.5	3	Single	4	4012	ND	791	3304	4	NA	NA	NA	NA	NA
958000012063118	48	117.5	3	Double	5	Dead	Dead	Dead	Dead	Dead	Dead	Dead	Dead	Dead	Dead
958000012064400	64	117.5	3	Single	5	2961	1	917	2499	3	NA	NA	NA	NA	NA
958000012063118	48	117.5	3	Double	6	Dead	Dead	Dead	Dead	Dead	Dead	Dead	Dead	Dead	Dead
958000012064400	64	117.5	3	Single	6	1009	ND	1579	2839	2	NA	NA	NA	NA	NA
958000012063118	48	117.5	3	Double	7	Dead	Dead	Dead	Dead	Dead	Dead	Dead	Dead	Dead	Dead
958000012064400	64	117.5	3	Single	7	2034	ND	1044	5473	5	NA	NA	NA	NA	NA
958000012065255	66	131.9	3	Single	1	6686	0	2507	1145	0	NA	NA	NA	NA	NA
958000012065255	66	131.9	3	Single	2	4171	85	690	2138	3	NA	NA	NA	NA	NA
958000012065255	66	131.9	3	Single	3	4778	0	1025	2637	3	NA	NA	NA	NA	NA
958000012065255	66	131.9	3	Single	4	4148	ND	515	1620	3	NA	NA	NA	NA	NA
958000012065255	66	131.9	3	Single	5	3585	0	572	1552	3	NA	NA	NA	NA	NA
958000012065255	66	131.9	3	Single	6	4503	100	526	1072	2	NA	NA	NA	NA	NA
958000012065255	66	131.9	3	Single	7	8155	0	340	987	3	NA	NA	NA	NA	NA
958000012065239	13	132	3	Double	1	5685	ND	1081	2951	3	4369	0	1487	3293	2
958000012065239	13	132	3	Double	2	Dead	Dead	Dead	Dead	Dead	Dead	Dead	Dead	Dead	Dead
958000012065239	13	132	3	Double	3	Dead	Dead	Dead	Dead	Dead	Dead	Dead	Dead	Dead	Dead
958000012065239	13	132	3	Double	4	Dead	Dead	Dead	Dead	Dead	Dead	Dead	Dead	Dead	Dead
958000012065239	13	132	3	Double	5	Dead	Dead	Dead	Dead	Dead	Dead	Dead	Dead	Dead	Dead
958000012065239	13	132	3	Double	6	Dead	Dead	Dead	Dead	Dead	Dead	Dead	Dead	Dead	Dead
958000012065239	13	132	3	Double	7	Dead	Dead	Dead	Dead	Dead	Dead	Dead	Dead	Dead	Dead
958000012062734	29	144.7	3	Double	1	7697	ND	1841	1940	1	577	0	1364	1747	1
958000012062734	29	144.7	3	Double	2	Dead	Dead	Dead	Dead	Dead	Dead	Dead	Dead	Dead	Dead
958000012062734	29	144.7	3	Double	3	Dead	Dead	Dead	Dead	Dead	Dead	Dead	Dead	Dead	Dead
958000012062734	29	144.7	3	Double	4	Dead	Dead	Dead	Dead	Dead	Dead	Dead	Dead	Dead	Dead
958000012062734	29	144.7	3	Double	5	Dead	Dead	Dead	Dead	Dead	Dead	Dead	Dead	Dead	Dead
958000012062734	29	144.7	3	Double	6	Dead	Dead	Dead	Dead	Dead	Dead	Dead	Dead	Dead	Dead
958000012062734	29	144.7	3	Double	7	Dead	Dead	Dead	Dead	Dead	Dead	Dead	Dead	Dead	Dead
958000012063129	17	148.1	3	Single	1	2192	ND	555	952	2	NA	NA	NA	NA	NA
958000012063129	17	148.1	3	Single	2	2612	ND	1098	1696	2	NA	NA	NA	NA	NA
958000012063129	17	148.1	3	Single	3	3646	0	550	3121	6	NA	NA	NA	NA	NA
958000012063129	17	148.1	3	Single	4	1783	ND	1443	1790	1	NA	NA	NA	NA	NA
958000012063129	17	148.1	3	Single	5	1154	ND	194	941	5	NA	NA	NA	NA	NA
958000012063129	17	148.1	3	Single	6	2212	100	540	1150	2	NA	NA	NA	NA	NA
958000012063129	17	148.1	3	Single	7	6060	0	547	891	2	NA	NA	NA	NA	NA
958000012063888	77	106.7	4	Single	1	4077	ND	762	3171	4	NA	NA	NA	NA	NA
958000012063888	77	106.7	4	Single	2	1821	9	1025	2870	3	NA	NA	NA	NA	NA
958000012063888	77	106.7	4	Single	3	3763	0	679	1421	2	NA	NA	NA	NA	NA
958000012063888	77	106.7	4	Single	4	2073	ND	2089	2883	1	NA	NA	NA	NA	NA
958000012063888	77	106.7	4	Single	5	3642	0	563	2243	4	NA	NA	NA	NA	NA
958000012063888	77	106.7	4	Single	6	2017	100	ND	1395	ND	NA	NA	NA	NA	NA
958000012063888	77	106.7	4	Single	7	4940	17	3483	2539	1	NA	NA	NA	NA	NA
958000012063902	74	107.7	4	Double	1	5911	0	872	1431	2	195	0	1702	2417	1
958000012063902	74	107.7	4	Double	2	4082	92	748	1257	2	2094	1	995	2864	3
958000012063902	74	107.7	4	Double	3	2272	0	486	979	2	2271	1	1130	1755	2
958000012063902	74	107.7	4	Double	4	3924	ND	1990	2545	1	2327	ND	655	5073	8
958000012063902	74	107.7	4	Double	5	2381	0	369	1289	3	1361	3	668	4136	6
958000012063902	74	107.7	4	Double	6	4175	100	404	2072	5	3547	0	403	4286	11
958000012063902	74	107.7	4	Double	7	7386	1	1243	1550	1	5408	0	340	1078	3
958000012062807	23	118.9	4	Double	1	0	ND	1071	1236	1	5399	0	1274	3320	3
958000012062807	23	118.9	4	Double	2	4089	4	2274	1181	1	4552	2	872	4370	5
958000012062807	23	118.9	4	Double	3	2973	1	480	1291	3	2709	1	891	2456	3
958000012062807	23	118.9	4	Double	4	1326	ND	1741	3112	2	2780	ND	445	5472	12
958000012062807	23	118.9	4	Double	5	2210	11	640	1224	2	2428	16	322	4513	14
958000012062807	23	118.9	4	Double	6	2856	100	725	1540	2	3639	10	1282	3245	3
958000012062807	23	118.9	4	Double	7	6364	56	2017	3131	2	4358	5	225	1312	6
958000012064909	40	119.2	4	Single	1	2908	0	1113	2436	2	NA	NA	NA	NA	NA
958000012064909	40	119.2	4	Single	2	1045	0	1151	1964	2	NA	NA	NA	NA	NA
958000012064909	40	119.2	4	Single	3	2497	15	ND	1226	ND	NA	NA	NA	NA	NA
958000012064909	40	119.2	4	Single	4	2235	ND	1852	1794	1	NA	NA	NA	NA	NA
958000012064909	40	119.2	4	Single	5	627	ND	485	1351	3	NA	NA	NA	NA	NA
958000012064909	40	119.2	4	Single	6	593	100	ND	82	ND	NA	NA	NA	NA	NA
958000012064909	40	119.2	4	Single	7	1532	ND	2227	882	0	NA	NA	NA	NA	NA
958000012061107	20	131	4	Single	1	3603	87	ND	1702	ND	NA	NA	NA	NA	NA
958000012061107	20	131	4	Single	2	2551	0	1228	1230	1	NA	NA	NA	NA	NA
958000012061107	20	131	4	Single	3	2519	0	2488	1527	1	NA	NA	NA	NA	NA
958000012061107	20	131	4	Single	4	4	ND	2169	1211	1	NA	NA	NA	NA	NA
958000012061107	20	131	4	Single	5	3882	23	1097	1079	1	NA	NA	NA	NA	NA
958000012061107	20	131	4	Single	6	0	ND	644	1633	3	NA	NA	NA	NA	NA
958000012061107	20	131	4	Single	7	5332	15	316	1663	5	NA	NA	NA	NA	NA
958000012065562	18	131.9	4	Double	1	0	ND	2566	1809	1	7055	60	1024	ND	ND
958000012065562	18	131.9	4	Double	2	3951	17	1063	1450	1	2360	8	670	1991	3
958000012065562	18	131.9	4	Double	3	1091	52	425	1206	3	1905	19	815	3347	4
958000012065562	18	131.9	4	Double	4	3463	ND	1765	2240	1	544	ND	432	2747	6
958000012065562	18	131.9	4	Double	5	2506	0	382	1418	4	625	2	596	2857	5
958000012065562	18	131.9	4	Double	6	3859	100	922	1697	2	2014	27	514	2824	5
958000012065562	18	131.9	4	Double	7	5628	9	848	3984	5	3741	0	ND	1758	ND
958000012061818	25	142.2	4	Double	1	0	ND	924	1809	2	2682	40	1007	ND	ND
958000012061818	25	142.2	4	Double	2	1791	20	1100	1774	2	931	ND	743	4415	6
958000012061818	25	142.2	4	Double	3	1516	3	451	1899	4	1971	9	961	4111	4
958000012061818	25	142.2	4	Double	4	0	ND	2018	1930	1	2073	ND	430	1436	3
958000012061818	25	142.2	4	Double	5	2005	3	358	2072	6	148	0	862	3255	4
958000012061818	25	142.2	4	Double	6	0	ND	2452	1295	1	0	ND	566	1807	3
958000012061818	25	142.2	4	Double	7	0	ND	819	989	1	0	ND	ND	588	ND
958000012069667	31	143.3	4	Single	1	3303	0	ND	ND	ND	NA	NA	NA	NA	NA
958000012069667	31	143.3	4	Single	2	5881	2	815	1450	2	NA	NA	NA	NA	NA
958000012069667	31	143.3	4	Single	3	4409	25	934	1059	1	NA	NA	NA	NA	NA
958000012069667	31	143.3	4	Single	4	0	ND	900	898	1	NA	NA	NA	NA	NA
958000012069667	31	143.3	4	Single	5	5073	7	3935	1323	0	NA	NA	NA	NA	NA
958000012069667	31	143.3	4	Single	6	4423	2	456	985	2	NA	NA	NA	NA	NA
958000012069667	31	143.3	4	Single	7	6887	0	732	429	1	NA	NA	NA	NA	NA
958000012063428	35	108.4	5	Single	1	256	77	390	974	2	NA	NA	NA	NA	NA
958000012063428	35	108.4	5	Single	2	1525	0	496	1055	2	NA	NA	NA	NA	NA
958000012063428	35	108.4	5	Single	3	2431	0	ND	1360	ND	NA	NA	NA	NA	NA
958000012063428	35	108.4	5	Single	4	386	ND	550	2014	4	NA	NA	NA	NA	NA
958000012063428	35	108.4	5	Single	5	ND	ND	ND	929	ND	NA	NA	NA	NA	NA
958000012063428	35	108.4	5	Single	6	673	100	395	945	2	NA	NA	NA	NA	NA
958000012063428	35	108.4	5	Single	7	3780	1	344	422	1	NA	NA	NA	NA	NA
958000012061024	12	108.9	5	Double	1	Dead	Dead	Dead	Dead	Dead	Dead	Dead	Dead	Dead	Dead
958000012061024	12	108.9	5	Double	2	Dead	Dead	Dead	Dead	Dead	Dead	Dead	Dead	Dead	Dead
958000012061024	12	108.9	5	Double	3	Dead	Dead	Dead	Dead	Dead	Dead	Dead	Dead	Dead	Dead
958000012061024	12	108.9	5	Double	4	Dead	Dead	Dead	Dead	Dead	Dead	Dead	Dead	Dead	Dead
958000012061024	12	108.9	5	Double	5	Dead	Dead	Dead	Dead	Dead	Dead	Dead	Dead	Dead	Dead
958000012061024	12	108.9	5	Double	6	Dead	Dead	Dead	Dead	Dead	Dead	Dead	Dead	Dead	Dead
958000012061024	12	108.9	5	Double	7	Dead	Dead	Dead	Dead	Dead	Dead	Dead	Dead	Dead	Dead
958000012062875	33	120.1	5	Double	1	338	89	432	2403	6	1015	66	495	1327	3
958000012063826	49	120.1	5	Single	1	0	ND	561	302	1	NA	NA	NA	NA	NA
958000012062875	33	120.1	5	Double	2	5911	0	521	1185	2	2413	0	411	2897	7
958000012063826	49	120.1	5	Single	2	0	ND	771	1023	1	NA	NA	NA	NA	NA
958000012062875	33	120.1	5	Double	3	1264	ND	614	1436	2	4721	66	786	2322	3
958000012063826	49	120.1	5	Single	3	Dead	Dead	Dead	Dead	Dead	NA	NA	NA	NA	NA
958000012062875	33	120.1	5	Double	4	0	ND	487	1645	3	3430	2	452	2660	6
958000012063826	49	120.1	5	Single	4	Dead	Dead	Dead	Dead	Dead	NA	NA	NA	NA	NA
958000012062875	33	120.1	5	Double	5	ND	ND	ND	1666	ND	3305	0	ND	4611	ND
958000012063826	49	120.1	5	Single	5	Dead	Dead	Dead	Dead	Dead	NA	NA	NA	NA	NA
958000012062875	33	120.1	5	Double	6	0	ND	387	587	2	3416	14	380	1510	4
958000012063826	49	120.1	5	Single	6	Dead	Dead	Dead	Dead	Dead	NA	NA	NA	NA	NA
958000012062875	33	120.1	5	Double	7	604	ND	642	535	1	4543	0	492	719	1
958000012063826	49	120.1	5	Single	7	Dead	Dead	Dead	Dead	Dead	NA	NA	NA	NA	NA
958000012063306	79	129.5	5	Single	1	6613	61	414	1542	4	NA	NA	NA	NA	NA
958000012063306	79	129.5	5	Single	2	6387	7	2044	2282	1	NA	NA	NA	NA	NA
958000012063306	79	129.5	5	Single	3	4113	10	1102	3463	3	NA	NA	NA	NA	NA
958000012063306	79	129.5	5	Single	4	3021	ND	894	2108	2	NA	NA	NA	NA	NA
958000012063306	79	129.5	5	Single	5	3944	0	890	900	1	NA	NA	NA	NA	NA
958000012063306	79	129.5	5	Single	6	7267	0	985	977	1	NA	NA	NA	NA	NA
958000012063306	79	129.5	5	Single	7	ND	ND	ND	ND	ND	NA	NA	NA	NA	NA
958000012067690	59	130.8	5	Double	1	0	ND	544	343	1	11841	84	415	1408	3
958000012067690	59	130.8	5	Double	2	2231	ND	438	1450	3	0	ND	601	1600	3
958000012067690	59	130.8	5	Double	3	1178	ND	ND	1482	ND	0	ND	978	1406	1
958000012067690	59	130.8	5	Double	4	661	ND	550	1683	3	4305	1	508	5242	10
958000012067690	59	130.8	5	Double	5	ND	ND	746	1235	2	2312	0	ND	2653	ND
958000012067690	59	130.8	5	Double	6	2307	100	446	1200	3	3190	3	718	2537	4
958000012067690	59	130.8	5	Double	7	3862	1	275	914	3	5572	0	796	1163	1
958000012063534	32	139.6	5	Double	1	0	ND	449	738	2	10838	68	957	1664	2
958000012063534	32	139.6	5	Double	2	4002	0	751	1180	2	1324	1	633	2357	4
958000012063534	32	139.6	5	Double	3	3807	0	ND	1356	ND	1680	25	722	2080	3
958000012063534	32	139.6	5	Double	4	2152	ND	444	1572	4	1430	0	421	2803	7
958000012063534	32	139.6	5	Double	5	ND	ND	ND	1136	ND	1188	0	801	4022	5
958000012063534	32	139.6	5	Double	6	4503	100	584	1233	2	2508	18	808	3259	4
958000012063534	32	139.6	5	Double	7	8212	7	ND	10001	ND	3352	0	585	773	1
958000012062079	11	141.6	5	Single	1	0	ND	251	1834	7	NA	NA	NA	NA	NA
958000012062079	11	141.6	5	Single	2	4692	ND	749	1634	2	NA	NA	NA	NA	NA
958000012062079	11	141.6	5	Single	3	3622	ND	547	2072	4	NA	NA	NA	NA	NA
958000012062079	11	141.6	5	Single	4	1045	ND	508	2151	4	NA	NA	NA	NA	NA
958000012062079	11	141.6	5	Single	5	3198	181	749	1227	2	NA	NA	NA	NA	NA
958000012062079	11	141.6	5	Single	6	6014	0	364	1257	3	NA	NA	NA	NA	NA
958000012062079	11	141.6	5	Single	7	ND	ND	ND	ND	ND	NA	NA	NA	NA	NA
958000012067026	38	109	6	Single	1	6917	79	ND	ND	ND	NA	NA	NA	NA	NA
958000012067026	38	109	6	Single	2	3034	39	895	1258	1	NA	NA	NA	NA	NA
958000012067026	38	109	6	Single	3	0	ND	ND	1102	ND	NA	NA	NA	NA	NA
958000012067026	38	109	6	Single	4	4015	2	1050	1531	1	NA	NA	NA	NA	NA
958000012067026	38	109	6	Single	5	ND	ND	3864	6547	2	NA	NA	NA	NA	NA
958000012067026	38	109	6	Single	6	3863	100	269	742	3	NA	NA	NA	NA	NA
958000012067026	38	109	6	Single	7	0	ND	361	455	1	NA	NA	NA	NA	NA
958000012070361	16	109.2	6	Double	1	3516	85	1442	813	1	1844	1	2647	1280	0
958000012070361	16	109.2	6	Double	2	5113	32	2769	1740	1	555	19	1187	3459	3
958000012070361	16	109.2	6	Double	3	4280	18	ND	1327	ND	1558	26	1509	4627	3
958000012070361	16	109.2	6	Double	4	2094	ND	600	1363	2	789	4	1463	4267	3
958000012070361	16	109.2	6	Double	5	ND	ND	ND	1349	ND	1522	3	2263	6073	3
958000012070361	16	109.2	6	Double	6	2956	100	539	1368	3	450	55	1163	4316	4
958000012070361	16	109.2	6	Double	7	4761	25	1461	553	0	4719	26	484	1466	3
958000012062018	37	120.4	6	Double	1	0	ND	911	386	0	6164	64	1239	2574	2
958000012062018	37	120.4	6	Double	2	0	ND	1192	1628	1	0	ND	710	1009	1
958000012062018	37	120.4	6	Double	3	1738	ND	434	1760	4	2095	66	896	3263	4
958000012062018	37	120.4	6	Double	4	564	ND	549	1958	4	1557	2	1072	942	1
958000012062018	37	120.4	6	Double	5	ND	ND	ND	1323	ND	1270	0	883	3303	4
958000012062018	37	120.4	6	Double	6	23	ND	494	1443	3	0	ND	1081	1047	1
958000012062018	37	120.4	6	Double	7	0	ND	387	677	2	7651	21	326	1708	5
958000012063707	65	122.5	6	Single	1	5779	65	583	1070	2	NA	NA	NA	NA	NA
958000012063707	65	122.5	6	Single	2	3665	35	820	1917	2	NA	NA	NA	NA	NA
958000012063707	65	122.5	6	Single	3	3725	65	903	2494	3	NA	NA	NA	NA	NA
958000012063707	65	122.5	6	Single	4	77	ND	906	1902	2	NA	NA	NA	NA	NA
958000012063707	65	122.5	6	Single	5	ND	ND	1356	4934	4	NA	NA	NA	NA	NA
958000012063707	65	122.5	6	Single	6	989	ND	432	1477	3	NA	NA	NA	NA	NA
958000012063707	65	122.5	6	Single	7	0	ND	489	956	2	NA	NA	NA	NA	NA
958000012064529	68	128.2	6	Single	1	2897	ND	1445	ND	ND	NA	NA	NA	NA	NA
958000012064529	68	128.2	6	Single	2	4055	ND	1156	1458	1	NA	NA	NA	NA	NA
958000012064529	68	128.2	6	Single	3	595	ND	1170	1971	2	NA	NA	NA	NA	NA
958000012064529	68	128.2	6	Single	4	0	ND	948	760	1	NA	NA	NA	NA	NA
958000012064529	68	128.2	6	Single	5	1338	0	1614	1425	1	NA	NA	NA	NA	NA
958000012064529	68	128.2	6	Single	6	0	ND	590	1321	2	NA	NA	NA	NA	NA
958000012064529	68	128.2	6	Single	7	3369	30	1047	768	1	NA	NA	NA	NA	NA
958000012064819	41	128.5	6	Double	1	529	88	589	1005	2	2588	85	870	1415	2
958000012064819	41	128.5	6	Double	2	5793	32	ND	984	ND	1399	72	1130	636	1
958000012064819	41	128.5	6	Double	3	2338	41	ND	1369	ND	1637	50	1216	3979	3
958000012064819	41	128.5	6	Double	4	3548	35	623	1110	2	2662	2	859	2803	3
958000012064819	41	128.5	6	Double	5	ND	ND	ND	4240	ND	2753	1	ND	1206	ND
958000012064819	41	128.5	6	Double	6	3660	100	356	1173	3	2384	42	1169	4194	4
958000012064819	41	128.5	6	Double	7	3681	6	2070	807	0	4085	7	ND	467	ND
958000012066755	50	138.3	6	Double	1	2203	0	ND	991	ND	6317	89	1302	1534	1
958000012066755	50	138.3	6	Double	2	0	ND	734	1151	2	5041	87	2552	2303	1
958000012066755	50	138.3	6	Double	3	4643	27	ND	1949	ND	4024	1	1004	3532	4
958000012066755	50	138.3	6	Double	4	847	ND	621	1294	2	4131	1	1294	3638	2
958000012066755	50	138.3	6	Double	5	ND	ND	405	1572	4	2007	6	876	2438	3
958000012066755	50	138.3	6	Double	6	4282	100	389	1743	4	0	ND	1438	835	1
958000012066755	50	138.3	6	Double	7	0	ND	521	949	2	9236	10	940	3120	3
958000012061165	14	138.8	6	Single	1	4921	ND	1576	1570	1	NA	NA	NA	NA	NA
958000012061165	14	138.8	6	Single	2	2916	ND	1544	1042	1	NA	NA	NA	NA	NA
958000012061165	14	138.8	6	Single	3	4453	48	797	2052	3	NA	NA	NA	NA	NA
958000012061165	14	138.8	6	Single	4	0	ND	574	776	1	NA	NA	NA	NA	NA
958000012061165	14	138.8	6	Single	5	4112	0	1170	2374	2	NA	NA	NA	NA	NA
958000012061165	14	138.8	6	Single	6	1637	ND	710	2424	3	NA	NA	NA	NA	NA
958000012061165	14	138.8	6	Single	7	207	ND	1049	1231	1	NA	NA	NA	NA	NA
958000012062723	2	110.7	7	Single	1	3538	ND	1043	2091	2	NA	NA	NA	NA	NA
958000012062723	2	110.7	7	Single	2	2115	ND	294	1342	5	NA	NA	NA	NA	NA
958000012062723	2	110.7	7	Single	3	2277	ND	377	1215	3	NA	NA	NA	NA	NA
958000012062723	2	110.7	7	Single	4	2586	ND	1212	1292	1	NA	NA	NA	NA	NA
958000012062723	2	110.7	7	Single	5	1972	0	466	1915	4	NA	NA	NA	NA	NA
958000012062723	2	110.7	7	Single	6	1481	ND	ND	801	ND	NA	NA	NA	NA	NA
958000012062723	2	110.7	7	Single	7	4719	0	ND	493	ND	NA	NA	NA	NA	NA
958000012063897	21	110.8	7	Double	1	3024	96	1190	2798	2	3593	51	1364	4427	3
958000012063897	21	110.8	7	Double	2	1805	ND	335	1885	6	1392	5	2176	7058	3
958000012063897	21	110.8	7	Double	3	3672	ND	787	2648	3	3033	ND	2586	4046	2
958000012063897	21	110.8	7	Double	4	498	ND	440	2087	5	92	0	1568	3002	2
958000012063897	21	110.8	7	Double	5	1221	0	858	2402	3	476	ND	683	1633	2
958000012063897	21	110.8	7	Double	6	110	ND	ND	2396	ND	1246	0	917	2914	3
958000012063897	21	110.8	7	Double	7	5673	0	ND	1480	ND	5424	1	1940	1512	1
958000012061655	69	122.8	7	Double	1	3400	96	1812	ND	ND	1479	50	1768	2273	1
958000012061866	78	122.8	7	Single	1	0	ND	1081	3136	3	NA	NA	NA	NA	NA
958000012061655	69	122.8	7	Double	2	5141	56	684	1196	2	170	ND	1091	2404	2
958000012061866	78	122.8	7	Single	2	0	ND	752	2178	3	NA	NA	NA	NA	NA
958000012061655	69	122.8	7	Double	3	3412	7	906	1393	2	1657	ND	975	2988	3
958000012061866	78	122.8	7	Single	3	168	ND	651	1738	3	NA	NA	NA	NA	NA
958000012061655	69	122.8	7	Double	4	2119	3	821	1187	1	1144	0	520	2538	5
958000012061866	78	122.8	7	Single	4	1703	ND	819	2063	3	NA	NA	NA	NA	NA
958000012061655	69	122.8	7	Double	5	3288	0	474	1241	3	2292	8	1013	1448	1
958000012061866	78	122.8	7	Single	5	1275	0	769	1052	1	NA	NA	NA	NA	NA
958000012061655	69	122.8	7	Double	6	3025	0	920	1794	2	2050	0	705	1739	2
958000012061866	78	122.8	7	Single	6	1717	0	917	691.36	1	NA	NA	NA	NA	NA
958000012061655	69	122.8	7	Double	7	8173	0	917	1058	1	5432	10	997	864	1
958000012061866	78	122.8	7	Single	7	4365	19	ND	521	ND	NA	NA	NA	NA	NA
958000012063554	24	127.4	7	Single	1	4715	81	1706	1909	1	NA	NA	NA	NA	NA
958000012063554	24	127.4	7	Single	2	3232	4	2887	1508	1	NA	NA	NA	NA	NA
958000012063554	24	127.4	7	Single	3	727	ND	899	1908	2	NA	NA	NA	NA	NA
958000012063554	24	127.4	7	Single	4	0	ND	772	1971	3	NA	NA	NA	NA	NA
958000012063554	24	127.4	7	Single	5	1978	ND	1060	1072	1	NA	NA	NA	NA	NA
958000012063554	24	127.4	7	Single	6	2138	0	594.26	730	1	NA	NA	NA	NA	NA
958000012063554	24	127.4	7	Single	7	6900	19	422	800	2	NA	NA	NA	NA	NA
958000012063770	6	127.8	7	Double	1	562	ND	ND	1847	ND	2260	ND	1310	3089	2
958000012063770	6	127.8	7	Double	2	1816	ND	540	1377	3	2023	45	994	2161	2
958000012063770	6	127.8	7	Double	3	1606	ND	1535	1331	1	4173	ND	1007	1862	2
958000012063770	6	127.8	7	Double	4	365	1	745	2015	3	4233	0	1143	1593	1
958000012063770	6	127.8	7	Double	5	681	0	2010	1936	1	1213	ND	601	2112	4
958000012063770	6	127.8	7	Double	6	1024	0	482	1675	3	1409	ND	673	2702	4
958000012063770	6	127.8	7	Double	7	4447	ND	ND	745	ND	5275	2	424	1147	3
958000012064628	44	137.7	7	Double	1	0	ND	524	2056	4	6187	56	1517	5117	3
958000012064628	44	137.7	7	Double	2	850	ND	687	2009	3	1831	34	807	4623	6
958000012064628	44	137.7	7	Double	3	3655	92	854	1548	2	1256	ND	1830	1996	1
958000012064628	44	137.7	7	Double	4	1794	0	552	1292	2	883	0	741	1661	2
958000012064628	44	137.7	7	Double	5	1973	0	575	1927	3	4522	5	512	5627	11
958000012064628	44	137.7	7	Double	6	2465	0	991	1434	1	2867	0	875	2182	2
958000012064628	44	137.7	7	Double	7	7898	3	981	940	1	6196	11	335	1532	5
958000012061341	43	138.3	7	Single	1	4141	36	772	ND	ND	NA	NA	NA	NA	NA
958000012061341	43	138.3	7	Single	2	852	ND	2413	1849	1	NA	NA	NA	NA	NA
958000012061341	43	138.3	7	Single	3	0	ND	417	1494	4	NA	NA	NA	NA	NA
958000012061341	43	138.3	7	Single	4	0	ND	772	2635	3	NA	NA	NA	NA	NA
958000012061341	43	138.3	7	Single	5	0	ND	488	1481	3	NA	NA	NA	NA	NA
958000012061341	43	138.3	7	Single	6	351	ND	642	1031	2	NA	NA	NA	NA	NA
958000012061341	43	138.3	7	Single	7	4919	0	406	1005	2	NA	NA	NA	NA	NA
958000012062605	61	112.2	8	Single	1	451	94	1169	1502	1	NA	NA	NA	NA	NA
958000012062605	61	112.2	8	Single	2	1798	46	826	2004	2	NA	NA	NA	NA	NA
958000012062605	61	112.2	8	Single	3	3415	1	555	1966	4	NA	NA	NA	NA	NA
958000012062605	61	112.2	8	Single	4	2257	7	344	1040	3	NA	NA	NA	NA	NA
958000012062605	61	112.2	8	Single	5	3605	2	2483	671	0	NA	NA	NA	NA	NA
958000012062605	61	112.2	8	Single	6	3147	100	1029	763	1	NA	NA	NA	NA	NA
958000012062605	61	112.2	8	Single	7	3268	0	ND	720	ND	NA	NA	NA	NA	NA
958000012063536	45	113.1	8	Double	1	309	14	554	671	1	1291	28	657	1561	2
958000012063536	45	113.1	8	Double	2	190	ND	3127	1237	0	827	4	1970	1918	1
958000012063536	45	113.1	8	Double	3	105	ND	510	1528	3	402	4	438	4080	9
958000012063536	45	113.1	8	Double	4	330	ND	945	1226	1	1248	1	855	4230	5
958000012063536	45	113.1	8	Double	5	1215	0	451	1088	2	957	0	956	746	1
958000012063536	45	113.1	8	Double	6	727	ND	600	1577	3	526	ND	468	1581	3
958000012063536	45	113.1	8	Double	7	3253	0	504	1277	3	3548	30	514	928	2
958000012064059	27	123	8	Double	1	544	61	1897	1255	1	5118	40	818	1271	2
958000012064059	27	123	8	Double	2	0	ND	1121	1285	1	3625	ND	1313	2357	2
958000012064059	27	123	8	Double	3	0	ND	664	1101	2	0	ND	1747	1360	1
958000012064059	27	123	8	Double	4	1437	0	535	1421	3	1795	2	673	1224	1
958000012064059	27	123	8	Double	5	2813	0	4995	1466	0	350	0	423	1384	3
958000012064059	27	123	8	Double	6	2869	82	806	1193	1	596	0	475	904	2
958000012064059	27	123	8	Double	7	3044	0	342	1013	3	6257	14	ND	496	ND
958000012062466	67	123.2	8	Single	1	0	ND	614	2478	4	NA	NA	NA	NA	NA
958000012062466	67	123.2	8	Single	2	4657	66	926	1992	2	NA	NA	NA	NA	NA
958000012062466	67	123.2	8	Single	3	2013	6	610	1536	3	NA	NA	NA	NA	NA
958000012062466	67	123.2	8	Single	4	0	ND	365	1132	3	NA	NA	NA	NA	NA
958000012062466	67	123.2	8	Single	5	2845	0	1017	952	1	NA	NA	NA	NA	NA
958000012062466	67	123.2	8	Single	6	468	ND	601	691	1	NA	NA	NA	NA	NA
958000012062466	67	123.2	8	Single	7	3280	0	ND	785	ND	NA	NA	NA	NA	NA
958000012063558	70	126.3	8	Single	1	5428	66	610	962	2	NA	NA	NA	NA	NA
958000012063558	70	126.3	8	Single	2	5272	68	1527	3517	2	NA	NA	NA	NA	NA
958000012063558	70	126.3	8	Single	3	2991	0	416	1412	3	NA	NA	NA	NA	NA
958000012063558	70	126.3	8	Single	4	2857	0	603	2307	4	NA	NA	NA	NA	NA
958000012063558	70	126.3	8	Single	5	2314	0	1281	1393	1	NA	NA	NA	NA	NA
958000012063558	70	126.3	8	Single	6	4351	0	640	1105	2	NA	NA	NA	NA	NA
958000012063558	70	126.3	8	Single	7	5902	16	ND	1049	ND	NA	NA	NA	NA	NA
958000012064579	60	126.8	8	Double	1	0	ND	747	2657	4	846	7	1101	3032	3
958000012064579	60	126.8	8	Double	2	5743	93	993	1728	2	223	3	1609	6765	4
958000012064579	60	126.8	8	Double	3	4110	ND	698	2457	4	369	13	502	5956	12
958000012064579	60	126.8	8	Double	4	1238	ND	863	1639	2	264	0	633	3890	6
958000012064579	60	126.8	8	Double	5	1455	3	933	2568	3	1130	0	440	1721	4
958000012064579	60	126.8	8	Double	6	874	ND	552	1532	3	2299	0	1499	4120	3
958000012064579	60	126.8	8	Double	7	3041	0	228	634	3	4726	71	532	1219	2
958000012069847	34	137.4	8	Double	1	0	ND	1722	2022	1	1925	44	1143	1965	2
958000012069847	34	137.4	8	Double	2	4508	67	866	1924	2	2187	61	1457	4242	3
958000012069847	34	137.4	8	Double	3	5031	6	2576	2229	1	5554	9	692	2789	4
958000012069847	34	137.4	8	Double	4	3046	7	417	1988	5	1761	0	893	3878	4
958000012069847	34	137.4	8	Double	5	2310	11	266	1141	4	1391	0	709	5934	8
958000012069847	34	137.4	8	Double	6	1496	100	2033	1933	1	1750	0	481	1578	3
958000012069847	34	137.4	8	Double	7	3048	0	574	476	1	3324	97	1145	2069	2
958000012063121	42	137.5	8	Single	1	6292	34	818	1211	1	NA	NA	NA	NA	NA
958000012063121	42	137.5	8	Single	2	6192	53	2081	3237	2	NA	NA	NA	NA	NA
958000012063121	42	137.5	8	Single	3	1364	5	389	1350	3	NA	NA	NA	NA	NA
958000012063121	42	137.5	8	Single	4	3892	0	538	1721	3	NA	NA	NA	NA	NA
958000012063121	42	137.5	8	Single	5	3401	0	253	1393	6	NA	NA	NA	NA	NA
958000012063121	42	137.5	8	Single	6	3572	0	904	1453	2	NA	NA	NA	NA	NA
958000012063121	42	137.5	8	Single	7	3726	33	690.98	1146.08	2	NA	NA	NA	NA	NA
958000012065219	54	113.3	9	Single	1	3044	ND	955	2853	3	NA	NA	NA	NA	NA
958000012065219	54	113.3	9	Single	2	1733	ND	1369	1715	1	NA	NA	NA	NA	NA
958000012065219	54	113.3	9	Single	3	2458	ND	453	2531	6	NA	NA	NA	NA	NA
958000012065219	54	113.3	9	Single	4	0	ND	990	3705	4	NA	NA	NA	NA	NA
958000012065219	54	113.3	9	Single	5	2244	ND	381	1541	4	NA	NA	NA	NA	NA
958000012065219	54	113.3	9	Single	6	5159	0	486	1405	3	NA	NA	NA	NA	NA
958000012065219	54	113.3	9	Single	7	5471	ND	524	2268	4	NA	NA	NA	NA	NA
958000012062826	3	113.6	9	Double	1	2421	ND	1338	2091	2	615	ND	2416	4208	2
958000012062826	3	113.6	9	Double	2	2304	17	766	1951	3	2987	0	1228	3531	3
958000012062826	3	113.6	9	Double	3	3639	63	471	1893	4	871	4	803	4114	5
958000012062826	3	113.6	9	Double	4	126	ND	709	1854	3	701	13	1655	2985	2
958000012062826	3	113.6	9	Double	5	18	ND	ND	1178	ND	904	23	389	ND	ND
958000012062826	3	113.6	9	Double	6	8	ND	734	1089	1	1803	83	540	2064	4
958000012062826	3	113.6	9	Double	7	5321	ND	396	880	2	5921	13	411	1164	3
958000012063668	51	123.6	9	Double	1	5820	ND	618	3074	5	6592	100	2732	2485	1
958000012063668	51	123.6	9	Double	2	0	ND	991	10591	11	Dead	Dead	Dead	Dead	Dead
958000012063668	51	123.6	9	Double	3	Dead	Dead	Dead	Dead	Dead	Dead	Dead	Dead	Dead	Dead
958000012063668	51	123.6	9	Double	4	Dead	Dead	Dead	Dead	Dead	Dead	Dead	Dead	Dead	Dead
958000012063668	51	123.6	9	Double	5	Dead	Dead	Dead	Dead	Dead	Dead	Dead	Dead	Dead	Dead
958000012063668	51	123.6	9	Double	6	Dead	Dead	Dead	Dead	Dead	Dead	Dead	Dead	Dead	Dead
958000012063668	51	123.6	9	Double	7	Dead	Dead	Dead	Dead	Dead	Dead	Dead	Dead	Dead	Dead
958000012063733	9	123.8	9	Single	1	4010	ND	2351	3101	1	NA	NA	NA	NA	NA
958000012063733	9	123.8	9	Single	2	3658	6	719	851	1	NA	NA	NA	NA	NA
958000012063733	9	123.8	9	Single	3	0	ND	422	286	1	NA	NA	NA	NA	NA
958000012063733	9	123.8	9	Single	4	0	ND	1516	1525	1	NA	NA	NA	NA	NA
958000012063733	9	123.8	9	Single	5	2	ND	932	1521	2	NA	NA	NA	NA	NA
958000012063733	9	123.8	9	Single	6	0	ND	970	1301	1	NA	NA	NA	NA	NA
958000012063733	9	123.8	9	Single	7	0	ND	ND	713	ND	NA	NA	NA	NA	NA
958000012063686	22	125.9	9	Single	1	0	ND	1741	ND	ND	NA	NA	NA	NA	NA
958000012063686	22	125.9	9	Single	2	2921	ND	1154	1127	1	NA	NA	NA	NA	NA
958000012063686	22	125.9	9	Single	3	2905	43	ND	1220	ND	NA	NA	NA	NA	NA
958000012063686	22	125.9	9	Single	4	3138	ND	1112	2619	2	NA	NA	NA	NA	NA
958000012063686	22	125.9	9	Single	5	3939	5	288	ND	ND	NA	NA	NA	NA	NA
958000012063686	22	125.9	9	Single	6	3641	ND	848	2552	3	NA	NA	NA	NA	NA
958000012063686	22	125.9	9	Single	7	5850	18	ND	458	ND	NA	NA	NA	NA	NA
958000012064887	73	126	9	Double	1	2983	ND	1035	2853	3	5103	100	1773	8152	5
958000012064887	73	126	9	Double	2	2731	11	849	1336	2	1119	0	1475	1863	1
958000012064887	73	126	9	Double	3	3799	49	469	3061	7	224	58	688	1144	2
958000012064887	73	126	9	Double	4	0	ND	837	2198	3	1673	12	848	2649	3
958000012064887	73	126	9	Double	5	673	ND	372	1653	4	1244	0	403	ND	ND
958000012064887	73	126	9	Double	6	836	ND	968	1379	1	1176	ND	1539	2612	2
958000012064887	73	126	9	Double	7	5742	ND	755	1083	1	2692	5	513	1397	3
958000012063195	36	136.4	9	Double	1	0	ND	1409	1507	1	2491	ND	1030	ND	ND
958000012063195	36	136.4	9	Double	2	4942	2	416	1346	3	2718	0	739	3158	4
958000012063195	36	136.4	9	Double	3	4660	6	563	2317	4	2802	14	1999	1161	1
958000012063195	36	136.4	9	Double	4	0	ND	779	1387	2	4588	2	897	3862	4
958000012063195	36	136.4	9	Double	5	3	ND	ND	649	ND	6347	0	984	ND	ND
958000012063195	36	136.4	9	Double	6	3235	0	587	1947	3	3347	6	875	3250	4
958000012063195	36	136.4	9	Double	7	6532	ND	360	984	3	9538	6	1351	972	1
958000012062775	15	137.2	9	Single	1	0	ND	ND	1736	ND	NA	NA	NA	NA	NA
958000012062775	15	137.2	9	Single	2	1241	ND	914	1287	1	NA	NA	NA	NA	NA
958000012062775	15	137.2	9	Single	3	3745	ND	435	2424	6	NA	NA	NA	NA	NA
958000012062775	15	137.2	9	Single	4	739	ND	1532	1520	1	NA	NA	NA	NA	NA
958000012062775	15	137.2	9	Single	5	2088	2	866	ND	ND	NA	NA	NA	NA	NA
958000012062775	15	137.2	9	Single	6	1403	ND	633	1579	2	NA	NA	NA	NA	NA
958000012062775	15	137.2	9	Single	7	7427	3	1101	1103	1	NA	NA	NA	NA	NA
958000012063093	55	115.4	10	Double	1	5657	0	845	2041	2	2710	ND	2021	2371	1
958000012061961	46	115.4	10	Single	1	4383	ND	1093	3484	3	NA	NA	NA	NA	NA
958000012063093	55	115.4	10	Double	2	3325	79	1887	1944	1	1112	50	499	826	2
958000012061961	46	115.4	10	Single	2	2234	ND	1408	2091	1	NA	NA	NA	NA	NA
958000012063093	55	115.4	10	Double	3	4303	ND	459	3425	7	2223	3	ND	1976	ND
958000012061961	46	115.4	10	Single	3	722	ND	934	2461	3	NA	NA	NA	NA	NA
958000012063093	55	115.4	10	Double	4	2374	0	591	1731	3	968	0	805	2457	3
958000012061961	46	115.4	10	Single	4	2733	0	ND	1550	ND	NA	NA	NA	NA	NA
958000012063093	55	115.4	10	Double	5	2276	0	598	1662	3	1050	0	824	1159	1
958000012061961	46	115.4	10	Single	5	3028	1	1028	2725	3	NA	NA	NA	NA	NA
958000012063093	55	115.4	10	Double	6	7153	0	1000	2148	2	2549	61	1131	2398	2
958000012061961	46	115.4	10	Single	6	4194	50	430	2545	6	NA	NA	NA	NA	NA
958000012063093	55	115.4	10	Double	7	7066	63	700	981	1	4102	14	399	1191	3
958000012061961	46	115.4	10	Single	7	4055	84	551	1590	3	NA	NA	NA	NA	NA
958000012066957	4	124.1	10	Double	1	4222	32	927	2159	2	Dead	Dead	Dead	Dead	Dead
958000012066957	4	124.1	10	Double	2	Dead	Dead	Dead	Dead	Dead	Dead	Dead	Dead	Dead	Dead
958000012066957	4	124.1	10	Double	3	Dead	Dead	Dead	Dead	Dead	Dead	Dead	Dead	Dead	Dead
958000012066957	4	124.1	10	Double	4	Dead	Dead	Dead	Dead	Dead	Dead	Dead	Dead	Dead	Dead
958000012066957	4	124.1	10	Double	5	Dead	Dead	Dead	Dead	Dead	Dead	Dead	Dead	Dead	Dead
958000012066957	4	124.1	10	Double	6	Dead	Dead	Dead	Dead	Dead	Dead	Dead	Dead	Dead	Dead
958000012066957	4	124.1	10	Double	7	Dead	Dead	Dead	Dead	Dead	Dead	Dead	Dead	Dead	Dead
958000012063130	19	124.2	10	Single	1	Dead	Dead	Dead	Dead	Dead	NA	NA	NA	NA	NA
958000012063130	19	124.2	10	Single	2	Dead	Dead	Dead	Dead	Dead	NA	NA	NA	NA	NA
958000012063130	19	124.2	10	Single	3	Dead	Dead	Dead	Dead	Dead	NA	NA	NA	NA	NA
958000012063130	19	124.2	10	Single	4	Dead	Dead	Dead	Dead	Dead	NA	NA	NA	NA	NA
958000012063130	19	124.2	10	Single	5	Dead	Dead	Dead	Dead	Dead	NA	NA	NA	NA	NA
958000012063130	19	124.2	10	Single	6	Dead	Dead	Dead	Dead	Dead	NA	NA	NA	NA	NA
958000012063130	19	124.2	10	Single	7	Dead	Dead	Dead	Dead	Dead	NA	NA	NA	NA	NA
958000012066257	52	124.3	10	Single	1	4676	30	ND	1421	ND	NA	NA	NA	NA	NA
958000012066257	52	124.3	10	Single	2	570	7	372	877	2	NA	NA	NA	NA	NA
958000012066257	52	124.3	10	Single	3	3949	6	355	1503	4	NA	NA	NA	NA	NA
958000012066257	52	124.3	10	Single	4	2583	0	688	1691	2	NA	NA	NA	NA	NA
958000012066257	52	124.3	10	Single	5	2630	0	274	1201	4	NA	NA	NA	NA	NA
958000012066257	52	124.3	10	Single	6	3779	66	728	813	1	NA	NA	NA	NA	NA
958000012066257	52	124.3	10	Single	7	Dead	Dead	Dead	Dead	Dead	NA	NA	NA	NA	NA
958000012064467	75	125	10	Double	1	6466	93	1078	2123	2	591	0	2145	1516	1
958000012064467	75	125	10	Double	2	2502	38	295	785	3	358	7	657	1457	2
958000012064467	75	125	10	Double	3	3187	ND	466	3853	8	904	ND	734	1527	2
958000012064467	75	125	10	Double	4	1209	ND	655	1382	2	0	ND	1429	1676	1
958000012064467	75	125	10	Double	5	1112	ND	583	894	2	825	10	776	2981	4
958000012064467	75	125	10	Double	6	798	50	605	2080	3	1101	82	1220	2993	2
958000012064467	75	125	10	Double	7	1213	83	410	1252	3	1865	4	402	ND	ND
958000012063548	39	135.9	10	Double	1	5030	ND	1683	1710	1	447	15	ND	2721	ND
958000012063548	39	135.9	10	Double	2	3953	34	734	1141	2	622	77	2939	4702	2
958000012063548	39	135.9	10	Double	3	1055	ND	416	2473	6	5172	3	568	857	2
958000012063548	39	135.9	10	Double	4	1016	17	514	1215	2	3057	0	2433	4195	2
958000012063548	39	135.9	10	Double	5	2074	0	3204	955	0	2677	0	886	4148	5
958000012063548	39	135.9	10	Double	6	446	11	2888	2189	1	0	ND	1075	1304	1
958000012063548	39	135.9	10	Double	7	2512	78	414	981	2	5020	6	423	1679	4
958000012062555	1	136.1	10	Single	1	4959	14	ND	1102	ND	NA	NA	NA	NA	NA
958000012062555	1	136.1	10	Single	2	0	ND	603	1358	2	NA	NA	NA	NA	NA
958000012062555	1	136.1	10	Single	3	0	ND	713	1388	2	NA	NA	NA	NA	NA
958000012062555	1	136.1	10	Single	4	2674	ND	927	2162	2	NA	NA	NA	NA	NA
958000012062555	1	136.1	10	Single	5	5074	1	2122	ND	ND	NA	NA	NA	NA	NA
958000012062555	1	136.1	10	Single	6	5417	68	1340	1909	1	NA	NA	NA	NA	NA
958000012062555	1	136.1	10	Single	7	7719	4	539	1223	2	NA	NA	NA	NA	NA

## Sheet: Egg Count
Chip ID	Egg Count 1 (Cycle 1)	Egg Count 1 (Cycle 2)	Egg Count 1 (Cycle 6)	Egg Count 1 (Cycle 7)	Egg Count 2 (Cycle 1)	Egg Count 2 (Cycle 2)	Egg Count 2 (Cycle 6)	Egg Count 2 (Cycle 7)
958000012063124	-	3764	0	5221	NA	NA	NA	NA
958000012067161	-	3916	2422	5494	NA	NA	NA	NA
958000012063148	-	1958	0	648	NA	NA	NA	NA
958000012062596	-	0	7917	1284	NA	NA	NA	NA
958000012062928	-	1568	1517	Dead	NA	NA	NA	NA
958000012064506	-	677	5241	991	NA	NA	NA	NA
958000012064037	2475	487	7294	7018	NA	NA	NA	NA
958000012070289	0	6001	Dead	Dead	NA	NA	NA	NA
958000012061322	3957	2853	1432	3357	NA	NA	NA	NA
958000012064400	3664	2715	1009	2034	NA	NA	NA	NA
958000012065255	6686	4171	4503	8155	NA	NA	NA	NA
958000012063129	2192	2612	2212	6060	NA	NA	NA	NA
958000012063888	4077	1821	2017	4940	NA	NA	NA	NA
958000012064909	2908	1045	593	1532	NA	NA	NA	NA
958000012061107	3603	2551	0	5332	NA	NA	NA	NA
958000012069667	3303	5881	4423	6887	NA	NA	NA	NA
958000012063428	256	1525	673	3780	NA	NA	NA	NA
958000012063826	0	0	Dead	Dead	NA	NA	NA	NA
958000012063306	6613	6387	7267	ND	NA	NA	NA	NA
958000012062079	0	4692	6014	ND	NA	NA	NA	NA
958000012067026	6917	3034	3863	0	NA	NA	NA	NA
958000012063707	5779	3665	989	0	NA	NA	NA	NA
958000012064529	2897	4055	0	3369	NA	NA	NA	NA
958000012061165	4921	2916	1637	207	NA	NA	NA	NA
958000012062723	3538	2115	1481	4719	NA	NA	NA	NA
958000012061866	0	0	1717	4365	NA	NA	NA	NA
958000012063554	4715	3232	2138	6900	NA	NA	NA	NA
958000012061341	4141	852	351	4919	NA	NA	NA	NA
958000012062605	451	1798	3147	3268	NA	NA	NA	NA
958000012062466	0	4657	468	3280	NA	NA	NA	NA
958000012063558	5428	5272	4351	5902	NA	NA	NA	NA
958000012063121	6292	6192	3572	3726	NA	NA	NA	NA
958000012065219	3044	1733	5159	5471	NA	NA	NA	NA
958000012063733	4010	3658	0	0	NA	NA	NA	NA
958000012063686	0	2921	3641	5850	NA	NA	NA	NA
958000012062775	0	1241	1403	7427	NA	NA	NA	NA
958000012061961	4383	2234	4194	4055	NA	NA	NA	NA
958000012063130	Dead	Dead	Dead	Dead	NA	NA	NA	NA
958000012066257	4676	570	3779	Dead	NA	NA	NA	NA
958000012062555	4959	0	5417	7719	NA	NA	NA	NA
958000012069910	-	3470	559	5682	-	0	5271	2817
958000012063163	-	732	0	1443	-	0	5007	4623
958000012063859	-	3418	0	0	-	2417	3262	136
958000012066780	-	1966	1331	2272	-	1147	3838	3286
958000012067117	-	241	Dead	Dead	2975	3414	Dead	Dead
958000012064862	-	Dead	Dead	Dead	2459	Dead	Dead	Dead
958000012062737	-	4638	3706	4541	5837	557	219	0
958000012067051	-	4407	3024	2527	5024	0	2225	3431
958000012065889	6246	Dead	Dead	Dead	250	Dead	Dead	Dead
958000012063118	0	Dead	Dead	Dead	1854	Dead	Dead	Dead
958000012065239	5685	Dead	Dead	Dead	4369	Dead	Dead	Dead
958000012062734	7697	Dead	Dead	Dead	577	Dead	Dead	Dead
958000012063902	5911	4082	4175	7386	195	2094	3547	5408
958000012062807	0	4089	2856	6364	5399	4552	3639	4358
958000012065562	0	3951	3859	5628	7055	2360	2014	3741
958000012061818	0	1791	0	0	2682	931	0	0
958000012061024	Dead	Dead	Dead	Dead	Dead	Dead	Dead	Dead
958000012062875	338	5911	0	604	1015	2413	3416	4543
958000012067690	0	2231	2307	3862	11841	0	3190	5572
958000012063534	0	4002	4503	8212	10838	1324	2508	3352
958000012070361	3516	5113	2956	4761	1844	555	450	4719
958000012062018	0	0	23	0	6164	0	0	7651
958000012064819	529	5793	3660	3681	2588	1399	2384	4085
958000012066755	2203	0	4282	0	6317	5041	0	9236
958000012063897	3024	1805	110	5673	3593	1392	1246	5424
958000012061655	3400	5141	3025	8173	1479	170	2050	5432
958000012063770	562	1816	1024	4447	2260	2023	1409	5275
958000012064628	0	850	2465	7898	6187	1831	2867	6196
958000012063536	309	190	727	3253	1291	827	526	3548
958000012064059	544	0	2869	3044	5118	3625	596	6257
958000012064579	0	5743	874	3041	846	223	2299	4726
958000012069847	0	4508	1496	3048	1925	2187	1750	3324
958000012062826	2421	2304	8	5321	615	2987	1803	5921
958000012063668	5820	0	Dead	Dead	6592	Dead	Dead	Dead
958000012064887	2983	2731	836	5742	5103	1119	1176	2692
958000012063195	0	4942	3235	6532	2491	2718	3347	9538
958000012063093	5657	3325	7153	7066	2710	1112	2549	4102
958000012066957	4222	Dead	Dead	Dead	Dead	Dead	Dead	Dead
958000012064467	6466	2502	798	1213	591	358	1101	1865
958000012063548	5030	3953	446	2512	447	622	0	5020

## Sheet: Fertilisation Rate
Chip ID	Fert Rate % 1 (Cycle 1)	Fert Rate % 1 (Cycle 2)	Fert Rate % 1 (Cycle 6)	Fert Rate % 1 (Cycle 7)	Fert Rate % 2 (Cycle 1)	Fert Rate % 2 (Cycle 2)	Fert Rate % 2 (Cycle 6)	Fert Rate % 2 (Cycle 7)
958000012063124	-	ND	ND	2	NA	NA	NA	NA
958000012067161	-	ND	100	0	NA	NA	NA	NA
958000012063148	-	ND	ND	ND	NA	NA	NA	NA
958000012062596	-	ND	100	78	NA	NA	NA	NA
958000012062928	-	ND	ND	Dead	NA	NA	NA	NA
958000012064506	-	ND	100	ND	NA	NA	NA	NA
958000012064037	ND	ND	ND	25	NA	NA	NA	NA
958000012070289	ND	22	Dead	Dead	NA	NA	NA	NA
958000012061322	ND	0	ND	1	NA	NA	NA	NA
958000012064400	0	0	ND	ND	NA	NA	NA	NA
958000012065255	0	85	100	0	NA	NA	NA	NA
958000012063129	ND	ND	100	0	NA	NA	NA	NA
958000012063888	ND	9	100	17	NA	NA	NA	NA
958000012064909	0	0	100	ND	NA	NA	NA	NA
958000012061107	87	0	ND	15	NA	NA	NA	NA
958000012069667	0	2	2	0	NA	NA	NA	NA
958000012063428	77	0	100	1	NA	NA	NA	NA
958000012063826	ND	ND	Dead	Dead	NA	NA	NA	NA
958000012063306	61	7	0	ND	NA	NA	NA	NA
958000012062079	ND	ND	0	ND	NA	NA	NA	NA
958000012067026	79	39	100	ND	NA	NA	NA	NA
958000012063707	65	35	ND	ND	NA	NA	NA	NA
958000012064529	ND	ND	ND	30	NA	NA	NA	NA
958000012061165	ND	ND	ND	ND	NA	NA	NA	NA
958000012062723	ND	ND	ND	0	NA	NA	NA	NA
958000012061866	ND	ND	0	19	NA	NA	NA	NA
958000012063554	81	4	0	19	NA	NA	NA	NA
958000012061341	36	ND	ND	0	NA	NA	NA	NA
958000012062605	94	46	100	0	NA	NA	NA	NA
958000012062466	ND	66	ND	0	NA	NA	NA	NA
958000012063558	66	68	0	16	NA	NA	NA	NA
958000012063121	34	53	0	33	NA	NA	NA	NA
958000012065219	ND	ND	0	ND	NA	NA	NA	NA
958000012063733	ND	6	ND	ND	NA	NA	NA	NA
958000012063686	ND	ND	ND	18	NA	NA	NA	NA
958000012062775	ND	ND	ND	3	NA	NA	NA	NA
958000012061961	ND	ND	50	84	NA	NA	NA	NA
958000012063130	Dead	Dead	Dead	Dead	NA	NA	NA	NA
958000012066257	30	7	66	Dead	NA	NA	NA	NA
958000012062555	14	ND	68	4	NA	NA	NA	NA
958000012069910	-	ND	100	1	-	ND	100	20
958000012063163	-	ND	ND	ND	-	ND	100	38
958000012063859	-	ND	ND	ND	-	0	100	ND
958000012066780	-	ND	100	0	-	0	100	0
958000012067117	-	55	Dead	Dead	ND	0	Dead	Dead
958000012064862	-	Dead	Dead	Dead	5	Dead	Dead	Dead
958000012062737	-	17	100	0	0	0	ND	ND
958000012067051	-	64	100	0	0	ND	ND	22
958000012065889	93	Dead	Dead	Dead	0	Dead	Dead	Dead
958000012063118	ND	Dead	Dead	Dead	0	Dead	Dead	Dead
958000012065239	ND	Dead	Dead	Dead	0	Dead	Dead	Dead
958000012062734	ND	Dead	Dead	Dead	0	Dead	Dead	Dead
958000012063902	0	92	100	1	0	1	0	0
958000012062807	ND	4	100	56	0	2	10	5
958000012065562	ND	17	100	9	60	8	27	0
958000012061818	ND	20	ND	ND	40	ND	ND	ND
958000012061024	Dead	Dead	Dead	Dead	Dead	Dead	Dead	Dead
958000012062875	89	0	ND	ND	66	0	14	0
958000012067690	ND	ND	100	1	84	ND	3	0
958000012063534	ND	0	100	7	68	1	18	0
958000012070361	85	32	100	25	1	19	55	26
958000012062018	ND	ND	ND	ND	64	ND	ND	21
958000012064819	88	32	100	6	85	72	42	7
958000012066755	0	ND	100	ND	89	87	ND	10
958000012063897	96	ND	ND	0	51	5	0	1
958000012061655	96	56	0	0	50	ND	0	10
958000012063770	ND	ND	0	ND	ND	45	ND	2
958000012064628	ND	ND	0	3	56	34	0	11
958000012063536	14	ND	ND	0	28	4	ND	30
958000012064059	61	ND	82	0	40	ND	0	14
958000012064579	ND	93	ND	0	7	3	0	71
958000012069847	ND	67	100	0	44	61	0	97
958000012062826	ND	17	ND	ND	ND	0	83	13
958000012063668	ND	ND	Dead	Dead	100	Dead	Dead	Dead
958000012064887	ND	11	ND	ND	100	0	ND	5
958000012063195	ND	2	0	ND	ND	0	6	6
958000012063093	0	79	0	63	ND	50	61	14
958000012066957	32	Dead	Dead	Dead	Dead	Dead	Dead	Dead
958000012064467	93	38	50	83	0	7	82	4
958000012063548	ND	34	11	78	15	77	ND	6

## Sheet: Corticosterone Assay
Chip ID	Pre-Ov Assay 1 (Cycle 1)	Pre-Ov Assay 1 (Cycle 2)	Pre-Ov Assay 1 (Cycle 6)	Pre-Ov Assay 1 (Cycle 7)	Post-Ov Assay 1 (Cycle 1)	Post-Ov Assay 1 (Cycle 2)	Post-Ov Assay 1 (Cycle 6)	Post-Ov Assay 1 (Cycle 7)	Pre-Ov Assay 2 (Cycle 1)	Pre-Ov Assay 2 (Cycle 2)	Pre-Ov Assay 2 (Cycle 6)	Pre-Ov Assay 2 (Cycle 7)	Post-Ov Assay 2 (Cycle 1)	Post-Ov Assay 2 (Cycle 2)	Post-Ov Assay 2 (Cycle 6)	Post-Ov Assay 2 (Cycle 7)
958000012063124	-	976	741	5318	-	3184	1264	2998	NA	NA	NA	NA	NA	NA	NA	NA
958000012067161	-	1570	637	2509	-	2369	2223	ND	NA	NA	NA	NA	NA	NA	NA	NA
958000012063148	-	1600	645	1700	-	1988	932	3033	NA	NA	NA	NA	NA	NA	NA	NA
958000012062596	-	2392	663	1908	-	2034	1295	3202	NA	NA	NA	NA	NA	NA	NA	NA
958000012062928	-	1301	ND	Dead	-	2363	2319	Dead	NA	NA	NA	NA	NA	NA	NA	NA
958000012064506	-	2875	768	1781	-	2523	2009	2823	NA	NA	NA	NA	NA	NA	NA	NA
958000012064037	243	2136	4261	2000	ND	2896	1215	1640	NA	NA	NA	NA	NA	NA	NA	NA
958000012070289	ND	2221	Dead	Dead	1138	3113	Dead	Dead	NA	NA	NA	NA	NA	NA	NA	NA
958000012061322	1122	1230	810	2845	2423	1855	1482	3135	NA	NA	NA	NA	NA	NA	NA	NA
958000012064400	3515	1514	1579	1044	5176	3152	2839	5473	NA	NA	NA	NA	NA	NA	NA	NA
958000012065255	2507	690	526	340	1145	2138	1072	987	NA	NA	NA	NA	NA	NA	NA	NA
958000012063129	555	1098	540	547	952	1696	1150	891	NA	NA	NA	NA	NA	NA	NA	NA
958000012063888	762	1025	ND	3483	3171	2870	1395	2539	NA	NA	NA	NA	NA	NA	NA	NA
958000012064909	1113	1151	ND	2227	2436	1964	82	882	NA	NA	NA	NA	NA	NA	NA	NA
958000012061107	ND	1228	644	316	1702	1230	1633	1663	NA	NA	NA	NA	NA	NA	NA	NA
958000012069667	ND	815	456	732	ND	1450	985	429	NA	NA	NA	NA	NA	NA	NA	NA
958000012063428	390	496	395	344	974	1055	945	422	NA	NA	NA	NA	NA	NA	NA	NA
958000012063826	561	771	Dead	Dead	302	1023	Dead	Dead	NA	NA	NA	NA	NA	NA	NA	NA
958000012063306	414	2044	985	ND	1542	2282	977	ND	NA	NA	NA	NA	NA	NA	NA	NA
958000012062079	251	749	364	ND	1834	1634	1257	ND	NA	NA	NA	NA	NA	NA	NA	NA
958000012067026	ND	895	269	361	ND	1258	742	455	NA	NA	NA	NA	NA	NA	NA	NA
958000012063707	583	820	432	489	1070	1917	1477	956	NA	NA	NA	NA	NA	NA	NA	NA
958000012064529	1445	1156	590	1047	ND	1458	1321	768	NA	NA	NA	NA	NA	NA	NA	NA
958000012061165	1576	1544	710	1049	1570	1042	2424	1231	NA	NA	NA	NA	NA	NA	NA	NA
958000012062723	1043	294	ND	ND	2091	1342	801	493	NA	NA	NA	NA	NA	NA	NA	NA
958000012061866	1081	752	917	ND	3136	2178	691	521	NA	NA	NA	NA	NA	NA	NA	NA
958000012063554	1706	2887	594	422	1909	1508	730	800	NA	NA	NA	NA	NA	NA	NA	NA
958000012061341	772	2413	642	406	ND	1849	1031	1005	NA	NA	NA	NA	NA	NA	NA	NA
958000012062605	1169	826	1029	ND	1502	2004	763	720	NA	NA	NA	NA	NA	NA	NA	NA
958000012062466	614	926	601	ND	2478	1992	691	785	NA	NA	NA	NA	NA	NA	NA	NA
958000012063558	610	1527	640	ND	962	3517	1105	1049	NA	NA	NA	NA	NA	NA	NA	NA
958000012063121	818	2081	904	691	1211	3237	1453	1146	NA	NA	NA	NA	NA	NA	NA	NA
958000012065219	955	1369	486	524	2853	1715	1405	2268	NA	NA	NA	NA	NA	NA	NA	NA
958000012063733	2351	719	970	ND	3101	851	1301	713	NA	NA	NA	NA	NA	NA	NA	NA
958000012063686	1741	1154	848	ND	ND	1127	2552	458	NA	NA	NA	NA	NA	NA	NA	NA
958000012062775	ND	914	633	1101	1736	1287	1579	1103	NA	NA	NA	NA	NA	NA	NA	NA
958000012061961	1093	1408	430	551	3484	2091	2545	1590	NA	NA	NA	NA	NA	NA	NA	NA
958000012063130	Dead	Dead	Dead	Dead	Dead	Dead	Dead	Dead	NA	NA	NA	NA	NA	NA	NA	NA
958000012066257	ND	372	728	Dead	1421	877	813	Dead	NA	NA	NA	NA	NA	NA	NA	NA
958000012062555	ND	603	1340	539	1102	1358	1909	1223	NA	NA	NA	NA	NA	NA	NA	NA
958000012069910	-	2149	624	2381	-	1995	2849	2710	-	1674	545	1828	-	1462	1209	2883
958000012063163	-	1277	1189	1884	-	2432	1722	2006	-	ND	1507	1884	-	ND	2329	2241
958000012063859	-	526	947	2580	-	1861	1295	1055	-	1914	403	1407		2427	1027	3162
958000012066780	-	1301	677	2562	-	2208	1840	1900	-	2306	3316	2701	-	3779	7540	2604
958000012067117	-	1871	Dead	Dead	-	1518	Dead	Dead	755	1640	Dead	Dead	1249	2011	Dead	Dead
958000012064862	-	Dead	Dead	Dead	-	Dead	Dead	Dead	421	-	Dead	Dead	1047	-	Dead	Dead
958000012062737	-	2104	1178	2257	-	2129	2549	1730	377	2162	1340	1614	2178	2809	3705	1389
958000012067051	-	1427	ND	1108	-	2917	2877	4272	578	4565	1531	1856	1497	5130	3448	6197
958000012065889	2915	Dead	Dead	Dead	1793	Dead	Dead	Dead	915	Dead	Dead	Dead	2569	Dead	Dead	Dead
958000012063118	1990	Dead	Dead	Dead	2569	Dead	Dead	Dead	2899	Dead	Dead	Dead	4011	Dead	Dead	Dead
958000012065239	1081	Dead	Dead	Dead	2951	Dead	Dead	Dead	1487	Dead	Dead	Dead	3293	Dead	Dead	Dead
958000012062734	1841	Dead	Dead	Dead	1940	Dead	Dead	Dead	1364	Dead	Dead	Dead	1747	Dead	Dead	Dead
958000012063902	872	748	404	1243	1431	1257	2072	1550	1702	995	403	340	2417	2864	4286	1078
958000012062807	1071	2274	725	2017	1236	1181	1540	3131	1274	872	1282	225	3320	4370	3245	1312
958000012065562	2566	1063	922	848	1809	1450	1697	3984	1024	670	514	ND	ND	1991	2824	1758
958000012061818	924	1100	2452	819	1809	1774	1295	989	1007	743	566	ND	ND	4415	1807	588
958000012061024	Dead	Dead	Dead	Dead	Dead	Dead	Dead	Dead	Dead	Dead	Dead	Dead	Dead	Dead	Dead	Dead
958000012062875	432	521	387	642	2403	1185	587	535	495	411	380	492	1327	2897	1510	719
958000012067690	544	438	446	275	343	1450	1200	914	415	601	718	796	1408	1600	2537	1163
958000012063534	449	751	584	ND	738	1180	1233	1001	957	633	808	585	1664	2357	3259	773
958000012070361	1442	2769	539	1461	813	1740	1368	553	2647	1187	1163	484	1280	3459	4316	1466
958000012062018	911	1192	494	387	386	1628	1443	677	1239	710	1081	326	2574	1009	1047	1708
958000012064819	589	ND	356	2070	1005	984	1173	807	870	1130	1169	ND	1415	636	4194	467
958000012066755	ND	734	389	521	991	1151	1743	949	1302	2552	1438	940	1534	2303	835	3120
958000012063897	1190	335	ND	ND	2798	1885	2396	1480	1364	2176	917	1940	4427	7058	2914	1512
958000012061655	1812	684	920	917	ND	1196	1794	1058	1768	1091	705	997	2273	2404	1739	864
958000012063770	ND	540	482	ND	1847	1377	1675	745	1310	994	673	424	3089	2161	2702	1147
958000012064628	524	687	991	981	2056	2009	1434	940	1517	807	875	335	5117	4623	2182	1532
958000012063536	554	3127	600	504	671	1237	1577	1277	657	1970	468	514	1561	1918	1581	928
958000012064059	1897	1121	806	342	1255	1285	1193	1013	818	1313	475	ND	1271	2357	904	496
958000012064579	747	993	552	228	2657	1728	1532	634	1101	1609	1499	532	3032	6765	4120	1219
958000012069847	1722	866	2033	574	2022	1924	1933	476	1143	1457	481	1145	1965	4242	1578	2069
958000012062826	1338	766	734	396	2091	1951	1089	880	2416	1228	540	411	4208	3531	2064	1164
958000012063668	618	991	Dead	Dead	3074	10591	Dead	Dead	2732	Dead	Dead	Dead	2485	Dead	Dead	Dead
958000012064887	1035	849	968	755	2853	1336	1379	1083	1773	1475	1539	513	8152	1863	2612	1397
958000012063195	1409	416	587	360	1507	1346	1947	984	1030	739	875	1351	ND	3158	3250	972
958000012063093	845	1887	1000	700	2041	1944	2148	981	2021	499	1131	399	2371	826	2398	1191
958000012066957	927	Dead	Dead	Dead	2159	Dead	Dead	Dead	Dead	Dead	Dead	Dead	Dead	Dead	Dead	Dead
958000012064467	1078	295	605	410	2123	785	2080	1252	2145	657	1220	402	1516	1457	2993	ND
958000012063548	1683	734	2888	414	1710	1141	2189	981	ND	2939	1075	423	2721	4702	1304	1679

## Sheet: Start End weights
Chip ID	Frog	Weight (before)	Weight (after)	After/before	Final bucket		Single Ovulated							Double Ovulated
958000012063124	53	102.3	200.4	1.95894	1		958000012063124	53	102.3	200.4	1.95894	1		958000012069910	7	104	198.6	1.90962	1
958000012069910	7	104	198.6	1.90962	1		958000012063888	77	106.7	157.6	1.47704	2		958000012063902	74	107.7	183.7	1.70566	3
958000012063888	77	106.7	157.6	1.47704	2		958000012062723	2	110.7	197.1	1.78049	2		958000012063897	21	110.8	171	1.54332	1
958000012063902	74	107.7	183.7	1.70566	3		958000012062605	61	112.2	190.3	1.69608	1		958000012063536	45	113.1	164.4	1.45358	1
958000012062723	2	110.7	197.1	1.78049	2		958000012065219	54	113.3	206.4	1.82171	2		958000012062826	3	113.6	170.8	1.50352	3
958000012063897	21	110.8	171	1.54332	1		958000012061961	46	115.4	163.4	1.41594	2		958000012063093	55	115.4	174.4	1.51127	3
958000012062605	61	112.2	190.3	1.69608	1		958000012063163	57	115.6	195.8	1.69377	2		958000012067161	58	115.9	193	1.66523	3
958000012063536	45	113.1	164.4	1.45358	1		958000012062807	23	118.9	187.8	1.57948	2		958000012064909	40	119.2	198.3	1.66359	3
958000012065219	54	113.3	206.4	1.82171	2		958000012062018	37	120.4	190.6	1.58306	5		958000012063707	65	122.5	168.6	1.37633	1
958000012062826	3	113.6	170.8	1.50352	3		958000012064059	27	123	183.7	1.4935	4		958000012062466	67	123.2	216.1	1.75406	3
958000012061961	46	115.4	163.4	1.41594	2		958000012063686	22	125.9	211	1.67593	4		958000012064887	73	126	195.5	1.55159	7
958000012063093	55	115.4	174.4	1.51127	3		958000012063558	70	126.3	184.9	1.46397	4		958000012064579	60	126.8	175.7	1.38565	5
958000012063163	57	115.6	195.8	1.69377	2		958000012063554	24	127.4	173.9	1.36499	5		958000012063770	6	127.8	191.8	1.50078	6
958000012067161	58	115.9	193	1.66523	3		958000012063306	79	129.5	221.3	1.70888	8		958000012067690	59	130.8	165.6	1.26606	6
958000012062807	23	118.9	187.8	1.57948	2		958000012061107	20	131	216.2	1.65038	6		958000012065562	18	131.9	205.3	1.55648	7
958000012064909	40	119.2	198.3	1.66359	3		958000012064037	63	132.7	213.7	1.6104	7		958000012062737	8	133.5	190.5	1.42697	7
958000012062018	37	120.4	190.6	1.58306	5		958000012063548	39	135.9	154.3	1.13539	6		958000012062555	1	136.1	238.5	1.75239	8
958000012063707	65	122.5	168.6	1.37633	1		958000012063195	36	136.4	188	1.3783	7		958000012062775	15	137.2	217.2	1.58309	6
958000012064059	27	123	183.7	1.4935	4		958000012069847	34	137.4	189.2	1.377	8		958000012063121	42	137.5	194.3	1.41309	5
958000012062466	67	123.2	216.1	1.75406	3		958000012064628	44	137.7	208	1.51053	6		958000012061341	43	138.3	204.6	1.47939	7
958000012063686	22	125.9	211	1.67593	4		958000012066755	50	138.3	272.2	1.96819	7		958000012061165	14	138.8	201.3	1.45029	7
958000012064887	73	126	195.5	1.55159	7		958000012063534	32	139.6	178.4	1.27794	5		958000012062079	11	141.6	200.5	1.41596	8
958000012063558	70	126.3	184.9	1.46397	4				124.391	194.736	1.57372				35.6818	125.077	191.805	1.53945
958000012064579	60	126.8	175.7	1.38565	5				10.7699	23.9733	0.201136				24.3906	10.7708	18.0781	0.144617
958000012063554	24	127.4	173.9	1.36499	5
958000012063770	6	127.8	191.8	1.50078	6
958000012063306	79	129.5	221.3	1.70888	8
958000012067690	59	130.8	165.6	1.26606	6
958000012061107	20	131	216.2	1.65038	6
958000012065562	18	131.9	205.3	1.55648	7
958000012064037	63	132.7	213.7	1.6104	7
958000012062737	8	133.5	190.5	1.42697	7
958000012063548	39	135.9	154.3	1.13539	6
958000012062555	1	136.1	238.5	1.75239	8
958000012063195	36	136.4	188	1.3783	7
958000012062775	15	137.2	217.2	1.58309	6
958000012069847	34	137.4	189.2	1.377	8
958000012063121	42	137.5	194.3	1.41309	5
958000012064628	44	137.7	208	1.51053	6
958000012061341	43	138.3	204.6	1.47939	7
958000012066755	50	138.3	272.2	1.96819	7
958000012061165	14	138.8	201.3	1.45029	7
958000012063534	32	139.6	178.4	1.27794	5
958000012062079	11	141.6	200.5	1.41596	8
